# Supplementary material for: Depressive disorder and gastrointestinal dysfunction after myocardial infarct are associated with abnormal tryptophan-5-hydroxytryptamine metabolism in rats
Source: PLoS One. 2017 Feb 17;12(2):e0172339. doi: 10.1371/journal.pone.0172339 (PMC5315315; doi:10.1371/journal.pone.0172339)
Supplement: S1 Supporting Information — The original data (Mean and Standard error of each value) of Figs 3–7 was included. (XLS) [file pone.0172339.s001.xls]

## Sheet: Figure3
Sucrose intake(%)
	Mean	Std. Error
N	92.75	0.94
Sham	93.88	0.72
AMI	84.38	2.62
Total distance (mm)
	Mean	Std. Error
N	7363.25	842.17
Sham	6276.13	869.33
AMI	3506.38	569.37
Central distance (mm)
	Mean	Std. Error
N	992.94	164.78
Sham	971.19	204.77
AMI	406.77	113.29
Immobility time (s)
	Mean	Std. Error
N	224.08	11.54
Sham	229.3	11.57
AMI	276.48	5.32
Swimming time (s)
	Mean	Std. Error
N	47.6	6.79
Sham	63.48	10.75
AMI	18.35	3.84
Struggling time (s)
	Mean	Std. Error
N	28.88	3.19
Sham	8.14	1.91
AMI	6.09	1.53
Latency to immobility (s)
	Mean	Std. Error
N	76.48	8.56
Sham	71.61	11.37
AMI	24.44	3.84

## Sheet: Figure4
Gastric retention(%)
	Mean	Std. Error
N	47	5.16
Sham	55.36	5.16
AMI	73.42	4.73
Intestinal transit(%)
	Mean	Std. Error
N	30.96	3.66
Sham	35.37	3.99
AMI	49.32	5.05

## Sheet: Figure5
TRP(μg/g)
	Hippocampus Mean	Distal ileum Mean	Hippocampus Std. Error	Distal ileum Std. Error
N	6557.92	6486.2	482.73	1349.16
Sham	6274.02	8978.71	409.56	1699.92
AMI	6374.9	9758.1	419.56	1728.68
5-HT(μg/g)
	Hippocampus Mean	Distal ileum Mean	Hippocampus Std. Error	Distal ileum Std. Error
N	145.92	166.26	15.64	29.35
Sham	148.31	121.66	11.28	19.18
AMI	97.44	258.11	9.73	37.06
5-HIAA(μg/g)
	Hippocampus Mean	Distal ileum Mean	Hippocampus Std. Error	Distal ileum Std. Error
N	777.79	410.57	31.35	86.01
Sham	804.96	509.29	50.04	24.75
AMI	627.28	709.35	39.05	80.42
5-HT/TRP
	Hippocampus Mean	Distal ileum Mean	Hippocampus Std. Error	Distal ileum Std. Error
N	0.019	0.009	0.002	0.003
Sham	0.023	0.013	0.004	0.004
AMI	0.022	0.007	0.003	0.001
5-HIAA/5-HT
	Hippocampus Mean	Distal ileum Mean	Hippocampus Std. Error	Distal ileum Std. Error
N	6.553	2.364	0.558	0.806
Sham	5.897	2.965	0.787	0.982
AMI	5.066	4.136	0.529	0.798

## Sheet: Figure6
TRP(μg/g)
	Mean	Std. Error
N	16107.2	1260.94
Sham	15013.5	878.01
AMI	14463.8	724.75
5-HT(μg/g)
	Mean	Std. Error
N	1768.9	153.13
Sham	1661.18	204.13
AMI	2594.92	192.85
KYN(μg/g)
	Mean	Std. Error
N	1660.15	206.13
Sham	1592.58	176.32
AMI	1443.52	239.45
5-HIAA(μg/g)
	Mean	Std. Error
N	44.67	5.07
Sham	48.94	5.36
AMI	53.43	5.8
KYNA(μg/g)
	Mean	Std. Error
N	103.32	15.82
Sham	76.47	5.65
AMI	89.5	9.28
5-HT/TRP
	Mean	Std. Error
N	0.113	0.01
Sham	0.113	0.019
AMI	0.19	0.012
5-HIAA/5-HT
	Mean	Std. Error
N	0.027	0.004
Sham	0.028	0.003
AMI	0.021	0.003
KYN/TRP
	Mean	Std. Error
N	0.097	0.01
Sham	0.111	0.011
AMI	0.098	0.008
KYNA/KYN
	Mean	Std. Error
N	0.08	0.022
Sham	0.081	0.014
AMI	0.065	0.01

## Sheet: Figure7
IOD of IDO
	Hippocampus Mean	Distal ileum Mean	Hippocampus Std. Error	Distal ileum Std. Error
N	296.07	283.98	27.45	15.1
Sham	312.88	359.1	21.45	31.43
AMI	400.74	506.93	25.2	41.75
